# Supplementary material for: Effectiveness of Written Dietary Advice for Improving Blood Lipids in Primary Care Adults—A Pragmatic Randomized Controlled Trial (MYDICLIN)
Source: Nutrients. 2022 Feb 28;14(5):1022. doi: 10.3390/nu14051022 (PMC8912386; doi:10.3390/nu14051022)
Supplement: Supplementary file 1 [file nutrients-14-01022-s001.zip]

Archive with 1 entries (1 files):
- nutrients-1546326-supplementary.pdf
